# Supplementary material for: snRNA 3′ End Processing by a CPSF73-Containing Complex Essential for Development in Arabidopsis
Source: PLoS Biol. 2016 Oct 25;14(10):e1002571. doi: 10.1371/journal.pbio.1002571 (PMC5079582; doi:10.1371/journal.pbio.1002571)
Supplement: S1 Data — (XLSX) [file pbio.1002571.s001.XLSX]

## Sheet: Fig 1
Fig. 1A	The accumulation of pre-U2.3 in various genotypes.
Sample	target	replicates	CT	CT mean	Relative quantity	Relative quantity mean	SD	Relative to Col	Relative quantity SD
Col	UBQ	replicate 1	16.8462	16.598
		replicate 2	16.6456
		replicate 3	16.3023
dsp1-1+DSP1	UBQ	replicate 1	17.0092	16.9534
		replicate 2	17.0129
		replicate 3	16.838
Col	pre-U2.3	replicate 1	33.2891	31.9912	9.45111e-06	2.74528e-05	1.56263e-05	1	0.569206
		replicate 2	31.3		3.75192e-05
		replicate 3	31.3844		3.53882e-05
dsp1-1+DSP1	pre-U2.3	replicate 1	30.8094	30.0901	6.74388e-05	0.000117499	4.35444e-05	4.28005	1.58615
		replicate 2	29.6892		0.0001466
		replicate 3	29.7716		0.00013846
Col	UBQ	replicate 1	18.1415	18.0142
		replicate 2	17.971
		replicate 3	17.9302
dsp1-1	UBQ	replicate 1	17.508	17.4806
		replicate 2	17.4846
		replicate 3	17.4492
Col	pre-U2.3	replicate 1	31.8564	31.7336	6.80903e-05	7.43207e-05	6.30456e-06	1	0.0848291
		replicate 2	31.7329		7.4175e-05
		replicate 3	31.6113		8.06969e-05
dsp1-1	pre-U2.3	replicate 1	25.8651	25.7422	0.00299228	0.00326546	0.00025917	43.9374	3.48719
		replicate 2	25.6358		0.00350787
		replicate 3	25.7256		0.00329624
PCR reactions were performed in triplicate for each sample, and the expression levels were normalized to the mean of internal control （UBQ）for each sample. The relative fold was calculated against the wild type plant (Col).
Sample spreadsheet of data analysis using the 2-△△CT method. △△CT = (CT,Gene - CT,mean-UBQ)sample - (CT,Gene - CT,mean-UBQ)Col
					Relative to Col was used to plot the figure

## Sheet: Fig 2
Fig. 2A	The accumulation of various pre-snRNAs in various genotypes.
Sample	target	replicates	CT	CT mean	Relative quantity	Relative quantity mean	SD	Relative to Col	Relative quantity SD
Col	UBQ	replicate 1	19.7216	19.5204
		replicate 2	19.4341
		replicate 3	19.4054
dsp1	UBQ	replicate 1	19.1304	19.0572
		replicate 2	19.0672
		replicate 3	18.9741
Col	UBQ	replicate 1	22.216	22.0628
		replicate 2	22.009
		replicate 3	21.9636
dsp1-1+DSP1	UBQ	replicate 1	23.3847	23.5729
		replicate 2	23.5953
		replicate 3	23.7388
Col	pre-u1a	replicate 1	30.8566	30.54	0.000386756	0.000488717	0.000100718	1	0.206086
		replicate 2	30.5116		0.000491251
		replicate 3	30.2519		0.000588143
dsp1	pre-u1a	replicate 1	27.1576	27.0614	0.00364382	0.00390163	0.000281502	7.98341	0.576003
		replicate 2	27.0748		0.00385908
		replicate 3	26.952		0.00420198
Col	pre-u1a	replicate 1	36.644	35.9888	4.07973e-05	6.97867e-05	3.5102e-05	1	0.50299
		replicate 2	35.2287		0.000108814
		replicate 3	36.0936		5.97484e-05
dsp1-1+DSP1	pre-u1a	replicate 1	36.4476	36.5884	0.000133154	0.000124093	3.35905e-05	1.77817	0.481331
		replicate 2	36.2545		0.000152223
		replicate 3	37.0632		8.69011e-05
Col	UBQ	replicate 1	21.0003	20.5994
		replicate 2	20.1985
		replicate 3	20.5994
dsp1	UBQ	replicate 1	20.7115	20.6053
		replicate 2	20.7661
		replicate 3	20.3382
Col	UBQ	replicate 1	22.216	22.0628
		replicate 2	22.009
		replicate 3	21.9636
dsp1-1+DSP1	UBQ	replicate 1	23.3847	23.5729
		replicate 2	23.5953
		replicate 3	23.7388
Col	pre-u4.2	replicate 1	52.2376	52.7126	1.88323e-16	1.42766e-16	5.2383e-17	1	0.366916
		replicate 2	52.5238		1.54444e-16
		replicate 3	53.3764		8.55288e-17
dsp1	pre-u4.2	replicate 1	49.4928	49.0608	1.26236e-15	1.74075e-15	4.23165e-16	12.1931	2.96406
		replicate 2	48.9077		1.89378e-15
		replicate 3	48.782		2.06611e-15
Col	pre-u4.2	replicate 1	32.5537	32.0185	0.000694931	0.00103992	0.000299344	1	0.287853
		replicate 2	31.773		0.0011939
		replicate 3	31.7289		0.00123093
dsp1-1+DSP1	pre-u4.2	replicate 1	32.9722	33.1748	0.00148101	0.0013149	0.000314723	1.26443	0.302641
		replicate 2	32.9425		0.00151178
		replicate 3	33.6098		0.000951928
Col	pre-u5.6	replicate 1	26.3886	26.3794	0.0180828	0.0188512	0.00609554	1	0.32335
		replicate 2	25.9044		0.0252945
		replicate 3	26.8453		0.0131763
dsp1	pre-u5.6	replicate 1	22.081	22.0037	0.359559	0.379952	0.0266023	20.1554	1.41117
		replicate 2	22.0387		0.370255
		replicate 3	21.8914		0.410043
Col	pre-u5.6	replicate 1	31.4386	31.6246	0.00150531	0.00133192	0.000184535	1	0.138548
		replicate 2	31.593		0.00135249
		replicate 3	31.8422		0.00113796
dsp1-1+DSP1	pre-u5.6	replicate 1	31.9619	31.4903	0.00298323	0.00433471	0.00165756	3.25448	1.24449
		replicate 2	31.5989		0.00383671
		replicate 3	30.9102		0.00618418
Col	pre-u6.26	replicate 1	35.5497	35.189	3.1588e-05	4.23239e-05	1.57735e-05	1	0.372685
		replicate 2	35.4037		3.49499e-05
		replicate 3	34.6137		6.04339e-05
dsp1	pre-u6.26	replicate 1	35.5238	35.7757	3.22902e-05	2.74607e-05	5.22309e-06	0.648823	0.123407
		replicate 2	36.0828		2.19174e-05
		replicate 3	35.7205		2.81746e-05
Col	pre-u6.26	replicate 1	36.0643	36.3524	6.0975e-05	5.12586e-05	1.34732e-05	1	0.262848
		replicate 2	36.1635		5.69228e-05
		replicate 3	36.8294		3.58779e-05
dsp1-1+DSP1	pre-u6.26	replicate 1	38.2608	38.0841	3.7889e-05	4.37486e-05	1.14712e-05	0.853489	0.22379
		replicate 2	38.319		3.63908e-05
		replicate 3	37.6725		5.69661e-05
Fig. 2D	Quantification of mature U2.3 RNA production in dsp1-1 relative to Col
	sample	replicate 1	replicate 2	replicate 3		reletive signal (set Col level as 1)				Mean	SD
	Col	0.368147	0.34107	0.431222		1	1	1		1	0
	dsp1-1	0.141382	0.148121	0.224507		0.384037	0.434282	0.52063		0.446316	0.0690869
	dsp1-1+DSP1	0.324863	0.316105	0.359784		0.882429	0.926804	0.834336		0.88119	0.0462465
										Mean was used to plot picture
Fig. 2G	Expression of pre-U2-GUS RNAs in DSP+ and dsp1-1
Sample	target	replicates	CT	CT mean	Relative quantity	Relative quantity mean	SD	Relative to Col	Relative quantity SD
DSP+	UBQ	replicate 1	20.1516	20.2816
		replicate 2	20.3416
		replicate 3	20.3516
dsp1-1	UBQ	replicate 1	18.9838	18.7509
		replicate 2	18.817
		replicate 3	18.4518
DSP+	pre-U2-GUS	replicate 1	34.2222	33.8989	6.36022e-05	8.12029e-05	2.0239e-05	1	0.24924
		replicate 2	33.5222		0.000103318
		replicate 3	33.9522		7.66886e-05
dsp1-1	pre-U2-GUS	replicate 1	27.8378	27.6962	0.00183891	0.00204144	0.000288192	25.14	3.54904
		replicate 2	27.4709		0.00237138
		replicate 3	27.78		0.00191404
	Expression of pre-U2m-GUS RNAs in DSP+ and dsp1-1
DSP+	UBQ	replicate 1	18.9909	18.8039	0.187772
		replicate 2	18.6153
		replicate 3	18.8056
dsp1-1	UBQ	replicate 1	19.0239	18.8944	0.142916
		replicate 2	18.741
		replicate 3	18.9182
DSP+	pre-U2m-GUS	replicate 1	25.0482	25.0795	0.0131912	0.0129226	0.000747159	1	0.057818
		replicate 2	25.015		0.0134983
		replicate 3	25.1754		0.0120783
dsp1-1	pre-U2m-GUS	replicate 1	25.6097	25.7442	0.00951699	0.00870291	0.00091902	0.673464	0.0711172
		replicate 2	25.9141		0.00770633
		replicate 3	25.7087		0.00888541
PCR reactions were performed in triplicate for each sample, and the expression levels were normalized to the mean of internal control （UBQ）for each sample. The relative fold was calculated against the wild type plant (Col).
Sample spreadsheet of data analysis using the 2-△△CT method. △△CT = (CT,Gene - CT,mean-UBQ)sample - (CT,Gene - CT,mean-UBQ)Col
Relative means were used to plot the figure

## Sheet: Fig 3
Fig. 3D	The occupancy of DSP1 at various U2.3 loci.
Sample	target	replicates	CT	CT mean	Relative quantity	Relative quantity mean	SD
GFP-DSP1-input	U2-USE	replicate 1	27.3856	27.2856
		replicate 2	27.2856
		replicate 3	27.1856
YFP-input	U2-USE	replicate 1	28.3521	28.1856
		replicate 2	28.1127
		replicate 3	28.092
GFP-DSP1	U2-USE	replicate 1	32.2026	32.13	0.0330996	0.0348422	0.0018671
		replicate 2	32.1381		0.034614
		replicate 3	32.0492		0.0368128
GFP-DSP1w/o Ab	U2-USE	replicate 1	34.5734	34.8281	0.00639968	0.00542093	0.000960351
		replicate 2	34.823		0.00538299
		replicate 3	35.0878		0.00448011
YFP	U2-USE	replicate 1	38.1753	37.284	0.000983534	0.00198837	0.00088778
		replicate 2	36.9403		0.00231503
		replicate 3	36.7364		0.00266653
YFP w/o Ab	U2-USE	replicate 1	38.2382	37.8668	0.000941617	0.00123761	0.000257757
		replicate 2	37.7092		0.00135861
		replicate 3	37.653		0.00141261
GFP-DSP1-input	U2-TA	replicate 1	23.0258	22.9502
		replicate 2	22.8174
		replicate 3	23.0074
YFP-input	U2-TA	replicate 1	18.5745	18.1578
		replicate 2	18.1028
		replicate 3	17.7961
GFP-DSP1	U2-TA	replicate 1	29.3612	29.2339	0.0117519	0.0131472	0.00363096
		replicate 2	28.8059		0.0172689
		replicate 3	29.5346		0.0104209
GFP-DSP1w/o Ab	U2-TA	replicate 1	32.9048	32.7672	0.00100781	0.0012109	0.000633612
		replicate 2	31.974		0.00192116
		replicate 3	33.4229		0.000703733
YFP	U2-TA	replicate 1	23.8435	23.8553	0.019429	0.0193339	0.00190754
		replicate 2	23.7181		0.0211922
		replicate 3	24.0042		0.0173806
YFP w/o Ab	U2-TA	replicate 1	27.6996	28.3318	0.00134164	0.000913577	0.000378579
		replicate 2	28.8068		0.000622788
		replicate 3	28.4889		0.0007763
GFP-DSP1-input	U2-RNA	replicate 1	24.6882	24.8093
		replicate 2	24.7572
		replicate 3	24.9824
YFP-input	U2-RNA	replicate 1	20.6781	20.8235
		replicate 2	20.686
		replicate 3	21.1066
GFP-DSP1	U2-RNA	replicate 1	30.1453	30.6647	0.0247568	0.0182692	0.00701333
		replicate 2	30.5103		0.019223
		replicate 3	31.3384		0.0108278
GFP-DSP1w/o Ab	U2-RNA	replicate 1	35.5167	35.55	0.000598048	0.00059563	0.000139919
		replicate 2	35.9126		0.000454518
		replicate 3	35.2206		0.000734325
YFP	U2-RNA	replicate 1	28.2537	28.8625	0.00579822	0.00398783	0.00157504
		replicate 2	29.2373		0.00293224
		replicate 3	29.0964		0.00323303
YFP w/o Ab	U2-RNA	replicate 1	30.2471	29.6605	0.00145625	0.00236455	0.00117612
		replicate 2	29.8301		0.00194433
		replicate 3	28.9045		0.00369306
GFP-DSP1-input	U2-3'box	replicate 1	30.5101	30.5041
		replicate 2	30.4952
		replicate 3	30.507
YFP-input	U2-3'box	replicate 1	28.1421	27.9082
		replicate 2	27.8385
		replicate 3	27.744
GFP-DSP1	U2-3'box	replicate 1	33.8493	34.1141	0.0984011	0.0834971	0.0191644
		replicate 2	34.5185		0.0618791
		replicate 3	33.9746		0.0902111
GFP-DSP1w/o Ab	U2-3'box	replicate 1	37.9126	38.4069	0.00588596	0.00442828	0.00169858
		replicate 2	38.1961		0.0048359
		replicate 3	39.1121		0.00256298
YFP	U2-3'box	replicate 1	35.3694	35.504	0.0056748	0.00530755	0.00141762
		replicate 2	35.1724		0.00650541
		replicate 3	35.97		0.00374245
YFP w/o Ab	U2-3'box	replicate 1	35.9452	37.299	0.0038075	0.00197074	0.00166417
		replicate 2	38.7021		0.000563274
		replicate 3	37.2497		0.00154144
GFP-DSP1-input	u2-DS1	replicate 1	26.1001	25.8586
		replicate 2	25.7797
		replicate 3	25.6959
YFP-input	u2-DS1	replicate 1	26.3754	26.1989
		replicate 2	26.173
		replicate 3	26.0483
GFP-DSP1	u2-DS1	replicate 1	33.39	33.0558	0.00540498	0.00692075	0.00146481
		replicate 2	32.7663		0.00832864
		replicate 3	33.0111		0.00702862
GFP-DSP1w/o Ab	u2-DS1	replicate 1	34.404	33.8975	0.00267647	0.00391558	0.0010861
		replicate 2	33.5909		0.00470265
		replicate 3	33.6975		0.00436763
YFP	u2-DS1	replicate 1	33.9473	34.1325	0.0046506	0.00447635	0.00213891
		replicate 2	33.4592		0.0065228
		replicate 3	34.9912		0.00225565
YFP w/o Ab	u2-DS1	replicate 1	34.0707	34.361	0.00426939	0.0035278	0.00064236
		replicate 2	34.5119		0.00314444
		replicate 3	34.5004		0.00316957
GFP-DSP1-input	u2-DS2	replicate 1	23.815	24.0957
		replicate 2	23.9659
		replicate 3	24.5063
YFP-input	u2-DS2	replicate 1	26.1502	26.0957
		replicate 2	26.2356
		replicate 3	25.9013
GFP-DSP1	u2-DS2	replicate 1	32.3091	31.8186	0.00336926	0.00488745	0.00146024
		replicate 2	31.7363		0.00501123
		replicate 3	31.4103		0.00628186
GFP-DSP1w/o Ab	u2-DS2	replicate 1	32.1415	32.5042	0.0037842	0.00308842	0.00106638
		replicate 2	33.1656		0.0018607
		replicate 3	32.2054		0.00362036
YFP	u2-DS2	replicate 1	34.5734	34.8281	0.00280522	0.00237619	0.000420957
		replicate 2	34.823		0.00235956
		replicate 3	35.0878		0.0019638
YFP w/o Ab	u2-DS2	replicate 1	37.1234	36.6809	0.000478984	0.000665549	0.00016157
		replicate 2	36.4596		0.000758832
		replicate 3	36.4596		0.000758832
Fig. 3E	The occupancy of DSP1 at various Actin2 loci.
Sample	target	replicates	CT	CT mean	Relative quantity	Relative quantity mean	SD
GFP-DSP1-input	Actin2-P	replicate 1	31.4073	31.342
		replicate 2	31.7624
		replicate 3	30.8562
YFP-input	Actin2-P	replicate 1	30.7167	30.8257
		replicate 2	30.8058
		replicate 3	30.9546
GFP-DSP1	Actin2-P	replicate 1	38.1575	40.0038	0.00887835	0.00406591	0.00429286
		replicate 2	39.8808		0.00268876
		replicate 3	41.9729		0.000630618
GFP-DSP1w/o Ab	Actin2-P	replicate 1	42.0151	39.8726	0.000612463	0.00524315	0.00639716
		replicate 2	39.9436		0.00257439
		replicate 3	37.659		0.0125426
YFP	Actin2-P	replicate 1	39.1422	39.2121	0.0031368	0.00299422	0.000224864
		replicate 2	39.3399		0.002735
		replicate 3	39.1542		0.00311085
YFP w/o Ab	Actin2-P	replicate 1	39.5798	39.3386	0.00231613	0.00277127	0.000539354
		replicate 2	39.04		0.003367
		replicate 3	39.396		0.00263069
GFP-DSP1-input	Actin2-TR	replicate 1	31.2694	31.25
		replicate 2	31.2134
		replicate 3	31.267
YFP-input	Actin2-TR	replicate 1	31.255	31.4903
		replicate 2	32.3046
		replicate 3	30.9112
GFP-DSP1	Actin2-TR	replicate 1	38.5454	38.4293	0.00636577	0.00691613	0.000597242
		replicate 2	38.4436		0.00683142
		replicate 3	38.299		0.00755121
GFP-DSP1w/o Ab	Actin2-TR	replicate 1	38.4542	38.8356	0.00678107	0.00535213	0.00149509
		replicate 2	38.7624		0.00547665
		replicate 3	39.2902		0.00379868
YFP	Actin2-TR	replicate 1	39.7011	39.8374	0.00337519	0.00308091	0.000301524
		replicate 2	39.8262		0.00309491
		replicate 3	39.9848		0.00277263
YFP w/o Ab	Actin2-TR	replicate 1	40.133	40.097	0.00250196	0.00256557	5.51173e-05
		replicate 2	40.078		0.00259917
		replicate 3	40.08		0.00259558
Fig. 3F	The occupancy of DSP1 at various U1a loci.
Sample	target	replicates	CT	CT mean	Relative quantity	Relative quantity mean	SD
GFP-DSP1-input	U1-USE	replicate 1	25.5838	25.9068
		replicate 2	25.7828
		replicate 3	26.3538
YFP-input	U1-USE	replicate 1	31.2694	31.25
		replicate 2	31.2134
		replicate 3	31.267
GFP-DSP1	U1-USE	replicate 1	31.4841	31.3854	0.0209439	0.0226182	0.00368685
		replicate 2	31.126		0.0268451
		replicate 3	31.5459		0.0200656
YFP	U1-USE	replicate 1	39.297	39.1542	0.00378093	0.00429073	0.00127309
		replicate 2	39.4709		0.00335155
		replicate 3	38.6948		0.00573971
GFP-DSP1w/o Ab	U1-USE	replicate 1	34.6223	34.3526	0.00237884	0.00289899	0.000516027
		replicate 2	34.1025		0.00341079
		replicate 3	34.3329		0.00290735
YFP w/o Ab	U1-USE	replicate 1	44.302	44.1134	0.000117748	0.000135493	2.35692e-05
		replicate 2	44.1986		0.000126495
		replicate 3	43.8396		0.000162235
GFP-DSP1-input	U1-TA	replicate 1	26.3199	27.1526
		replicate 2	27.9216
		replicate 3	27.2164
YFP-input	U1-TA	replicate 1	30.6962	30.4743
		replicate 2	30.8837
		replicate 3	29.8431
GFP-DSP1	U1-TA	replicate 1	31.3925	31.6465	0.0529267	0.0447896	0.00747501
		replicate 2	31.685		0.0432143
		replicate 3	31.8619		0.0382277
YFP	U1-TA	replicate 1	38.5938	38.67	0.00359578	0.00342309	0.000347767
		replicate 2	38.8442		0.00302278
		replicate 3	38.5719		0.00365072
GFP-DSP1w/o Ab	U1-TA	replicate 1	35.4074	35.249	0.00327384	0.00378622	0.00127904
		replicate 2	35.6111		0.0028428
		replicate 3	34.7283		0.005242
YFP w/o Ab	U1-TA	replicate 1	42.6853	42.7011	0.000210929	0.000208679	6.07832e-06
		replicate 2	42.6691		0.000213312
		replicate 3	42.7491		0.000201797
GFP-DSP1-input	U1-RNA	replicate 1	30.7167	30.8257
		replicate 2	30.8058
		replicate 3	30.9546
YFP-input	U1-RNA	replicate 1	27.6257	27.6442
		replicate 2	27.6542
		replicate 3	27.6526
GFP-DSP1	U1-RNA	replicate 1	35.4887	35.8908	0.0394729	0.0310597	0.00994792
		replicate 2	36.4638		0.02008
		replicate 3	35.72		0.0336261
YFP	U1-RNA	replicate 1	35.3513	35.5146	0.00478531	0.00428729	0.000431506
		replicate 2	35.6009		0.00402514
		replicate 3	35.5915		0.0040514
GFP-DSP1w/o Ab	U1-RNA	replicate 1	41.1592	40.2163	0.000775013	0.00163611	0.000748575
		replicate 2	39.6994		0.00213185
		replicate 3	39.7904		0.00200147
YFP w/o Ab	U1-RNA	replicate 1	38.1055	41.2515	0.000709272	0.000254541	0.000393826
		replicate 2	42.6314		3.07899e-05
		replicate 3	43.0175		2.35597e-05
GFP-DSP1-input	U1-3'box	replicate 1	33.1747	32.4947
		replicate 2	32.0388
		replicate 3	32.2705
YFP-input	U1-3'box	replicate 1	32.4514	32.6713
		replicate 2	32.9535
		replicate 3	32.6089
GFP-DSP1	U1-3'box	replicate 1	36.6955	36.5779	0.0543768	0.0592015	0.0060876
		replicate 2	36.6229		0.0571865
		replicate 3	36.4152		0.0660411
YFP	U1-3'box	replicate 1	43.0187	42.6348	0.00076758	0.00105177	0.00042078
		replicate 2	42.0187		0.00153516
		replicate 3	42.8672		0.000852566
GFP-DSP1w/o Ab	U1-3'box	replicate 1	37.485	37.3151	0.03146	0.0359037	0.00769672
		replicate 2	37.485		0.03146
		replicate 3	36.9753		0.0447912
YFP w/o Ab	U1-3'box	replicate 1	41.4605	41.3012	0.0022603	0.00253381	0.000268983
		replicate 2	41.1526		0.00279803
		replicate 3	41.2905		0.00254309
GFP-DSP1-input	u1-DS1	replicate 1	31.255	30.8257
		replicate 2	30.3108
		replicate 3	30.9112
YFP-input	u1-DS1	replicate 1	31.4841	31.3854
		replicate 2	31.126
		replicate 3	31.5459
GFP-DSP1	u1-DS1	replicate 1	39.1879	38.8965	0.00303893	0.0038545	0.0013185
		replicate 2	39.1366		0.00314891
		replicate 3	38.365		0.00537565
YFP	u1-DS1	replicate 1	43.5073	44.5222	0.000224355	0.000129841	8.61399e-05
		replicate 2	44.5431		0.000109427
		replicate 3	45.5162		5.57426e-05
GFP-DSP1w/o Ab	u1-DS1	replicate 1	40.3184	40.1497	0.00138803	0.00164614	0.000681918
		replicate 2	40.6139		0.00113097
		replicate 3	39.5168		0.00241944
YFP w/o Ab	u1-DS1	replicate 1	42.5073	42.2112	0.00044871	0.000576798	0.000224257
		replicate 2	41.61		0.000835743
		replicate 3	42.5162		0.000445941
GFP-DSP1-input	U1-DS2	replicate 1	31.255	31.4903
		replicate 2	32.3046
		replicate 3	30.9112
YFP-input	U1-DS2	replicate 1	31.4073	31.342
		replicate 2	31.7624
		replicate 3	30.8562
GFP-DSP1	U1-DS2	replicate 1	42.557	40.4181	0.000466212	0.00307627	0.00239532
		replicate 2	39.6126		0.00358868
		replicate 3	39.0848		0.00517391
YFP	U1-DS2	replicate 1	42.997	42.9945	0.000310105	0.000310632	1.13804e-06
		replicate 2	42.9885		0.000311938
		replicate 3	42.9981		0.000309853
GFP-DSP1w/o Ab	U1-DS2	replicate 1	41.655	41.3913	0.000871204	0.00106539	0.000257705
		replicate 2	41.5042		0.000967216
		replicate 3	41.0148		0.00135775
YFP w/o Ab	U1-DS2	replicate 1	40.7073	41.2555	0.00151624	0.00121599	0.000684446
		replicate 2	40.5431		0.001699
		replicate 3	42.5162		0.000432739
Fig. 3K	The occupancy of Pol II at various U2.3 loci in Col and dsp1-1.
Sample	target	replicates	CT	CT mean	Relative quantity	Relative quantity mean	SD
Col-input	U2-USE	replicate 1	34.4415	34.9339
		replicate 2	35.172
		replicate 3	35.1882
dsp1-1-input	U2-USE	replicate 1	31.9627	31.374
		replicate 2	31.1106
		replicate 3	31.0486
Col	U2-USE	replicate 1	37.9512	37.7716	0.123509	0.144208	0.0452351
		replicate 2	38.0792		0.113025
		replicate 3	37.2843		0.196089
Col-0 w/o Ab	U2-USE	replicate 1	41.9034	42.2367	0.00797934	0.00647993	0.00163912
		replicate 2	42.6578		0.00472995
		replicate 3	42.149		0.0067305
dsp1-1	U2-USE	replicate 1	35.7934	36.0471	0.0467316	0.0395895	0.0068557
		replicate 2	36.2927		0.0330614
		replicate 3	36.0553		0.0389756
dsp1-1 w/o Ab	U2-USE	replicate 1	38.2688	38.8075	0.00840358	0.00600231	0.00208395
		replicate 2	39.1174		0.00466651
		replicate 3	39.0362		0.00493684
Col-input	U2-TA	replicate 1	24.9281	25.0041
		replicate 2	25.0777
		replicate 3	25.0067
dsp1-1-input	U2-TA	replicate 1	23.4633	23.3655
		replicate 2	23.2297
		replicate 3	23.4034
Col	U2-TA	replicate 1	27.036	26.9904	0.244547	0.252578	0.0118279
		replicate 2	27.0214		0.247028
		replicate 3	26.9138		0.266161
Col-0 w/o Ab	U2-TA	replicate 1	30.8514	30.8356	0.0173699	0.0181396	0.00564103
		replicate 2	31.2781		0.0129229
		replicate 3	30.3774		0.0241259
dsp1-1	U2-TA	replicate 1	26.6987	26.6979	0.0992196	0.0992981	0.00253441
		replicate 2	26.6606		0.101871
		replicate 3	26.7343		0.0968038
dsp1-1 w/o Ab	U2-TA	replicate 1	29.9361	29.878	0.0105209	0.0110427	0.00175306
		replicate 2	29.6311		0.0129974
		replicate 3	30.0667		0.00960976
Col-input	U2-RNA	replicate 1	23.9416	23.9407
		replicate 2	23.9465
		replicate 3	23.9338
dsp1-1-input	U2-RNA	replicate 1	21.2535	21.6607
		replicate 2	22.3138
		replicate 3	21.4148
Col	U2-RNA	replicate 1	25.7095	25.7604	0.293448	0.283802	0.0209729
		replicate 2	25.6862		0.298218
		replicate 3	25.8855		0.259742
Col-0 w/o Ab	U2-RNA	replicate 1	30.8592	31.2158	0.00826618	0.00656368	0.00150045
		replicate 2	31.3237		0.00599077
		replicate 3	31.4644		0.00543409
dsp1-1	U2-RNA	replicate 1	25.8409	25.7838	0.0551605	0.0574362	0.00292975
		replicate 2	25.7019		0.0607418
		replicate 3	25.8087		0.0564061
dsp1-1 w/o Ab	U2-RNA	replicate 1	30.6336	30.6068	0.00199016	0.00207488	0.000548308
		replicate 2	30.2147		0.00266062
		replicate 3	30.9722		0.00157386
Col-input	U2-3'box	replicate 1	28.6252	28.4762
		replicate 2	28.3061
		replicate 3	28.4974
dsp1-1-input	U2-3'box	replicate 1	27.6009	27.2883
		replicate 2	26.9799
		replicate 3	27.2841
Col	U2-3'box	replicate 1	31.3868	32.0703	0.132998	0.0887382	0.0404553
		replicate 2	32.1282		0.0795485
		replicate 3	32.696		0.0536682
Col-0 w/o Ab	U2-3'box	replicate 1	35.204	35.2892	0.0094349	0.00890158	0.000462065
		replicate 2	35.3296		0.00864826
		replicate 3	35.3341		0.00862158
dsp1-1	U2-3'box	replicate 1	30.9224	30.6217	0.0805399	0.102784	0.0349633
		replicate 2	30.0934		0.143084
		replicate 3	30.8493		0.084728
dsp1-1 w/o Ab	U2-3'box	replicate 1	35.3091	35.2988	0.00385037	0.0039469	0.000906866
		replicate 2	34.9618		0.00489817
		replicate 3	35.6255		0.00309217
Col-input	u2-DS1	replicate 1	22.5167	22.55
		replicate 2	22.9126
		replicate 3	22.2206
dsp1-1-input	u2-DS1	replicate 1	20.1453	20.3313
		replicate 2	20.5103
		replicate 3	20.3384
Col	u2-DS1	replicate 1	26.2327	26.4333	0.077872	0.0681358	0.00883693
		replicate 2	26.4733		0.0659125
		replicate 3	26.594		0.0606228
Col-0 w/o Ab	u2-DS1	replicate 1	33.2591	32.7525	0.000597348	0.000925635	0.000495275
		replicate 2	33.0632		0.000684233
		replicate 3	31.9353		0.00149533
dsp1-1	u2-DS1	replicate 1	24.4915	24.5418	0.0559339	0.0540613	0.00270591
		replicate 2	24.5081		0.0552911
		replicate 3	24.6258		0.050959
dsp1-1 w/o Ab	u2-DS1	replicate 1	30.5924	31.3985	0.000814886	0.000506619	0.000266971
		replicate 2	31.8074		0.000351038
		replicate 3	31.7956		0.000353932
Col-input	u2-DS2	replicate 1	22.0435	22.2353
		replicate 2	22.5581
		replicate 3	22.1042
dsp1-1-input	u2-DS2	replicate 1	21.4196	21.6318
		replicate 2	21.9868
		replicate 3	21.4889
Col	u2-DS2	replicate 1	28.0745	27.5038	0.0174673	0.0276251	0.0121426
		replicate 2	26.8409		0.041074
		replicate 3	27.5961		0.024334
Col-0 w/o Ab	u2-DS2	replicate 1	28.9657	28.8297	0.00941757	0.0103737	0.000879675
		replicate 2	28.7222		0.0111487
		replicate 3	28.8012		0.0105549
dsp1-1	u2-DS2	replicate 1	29.5581	29.2674	0.00411083	0.0050833	0.000892045
		replicate 2	29.0458		0.00586359
		replicate 3	29.1982		0.00527547
dsp1-1 w/o Ab	u2-DS2	replicate 1	34.8653	35.7129	0.000103829	7.49607e-05	4.93823e-05
		replicate 2	34.8753		0.000103112
		replicate 3	37.3982		1.79404e-05
Fig. 3L	The occupancy of Pol II at various Actin2 and Poll C1 loci in Col and dsp1-1.
Sample	target	replicates	CT	CT mean	Relative quantity	Relative quantity mean	SD
Col-input	Actin2-P	replicate 1	28.6468	28.4839
		replicate 2	28.5139
		replicate 3	28.2909
dsp1-1-input	Actin2-P	replicate 1	26.6883	26.5879
		replicate 2	26.499
		replicate 3	26.5764
Col	Actin2-P	replicate 1	31.2586	30.442	0.146128	0.278364	0.123038
		replicate 2	29.8443		0.389467
		replicate 3	30.2233		0.299495
Col-0 w/o Ab	Actin2-P	replicate 1	34.134	33.1977	0.0199131	0.0436458	0.0269337
		replicate 2	33.1977		0.0381056
		replicate 3	32.2614		0.0729188
dsp1-1	Actin2-P	replicate 1	31.3728	31.0472	0.0362753	0.0467297	0.0138585
		replicate 2	30.5891		0.0624492
		replicate 3	31.1799		0.0414646
dsp1-1 w/o Ab	Actin2-P	replicate 1	31.5035	31.4553	0.0331319	0.0342669	0.00100051
		replicate 2	31.4235		0.0350212
		replicate 3	31.439		0.0346476
Col-input	Actin2-TR	replicate 1	39.1676	39.5503
		replicate 2	40.1625
		replicate 3	39.3208
dsp1-1-input	Actin2-TR	replicate 1	37.0315	37.442
		replicate 2	37.5522
		replicate 3	37.7424
Col	Actin2-TR	replicate 1	42.1601	41.8732	0.163824	0.202148	0.0367075
		replicate 2	41.8322		0.205631
		replicate 3	41.6274		0.236991
Col-0 w/o Ab	Actin2-TR	replicate 1	46.7445	46.1821	0.00682855	0.0107206	0.00465316
		replicate 2	46.2745		0.00945868
		replicate 3	45.5274		0.0158746
dsp1-1	Actin2-TR	replicate 1	40.2353	40.1622	0.144258	0.16064	0.0668982
		replicate 2	40.715		0.103454
		replicate 3	39.5362		0.234207
dsp1-1 w/o Ab	Actin2-TR	replicate 1	42.7532	42.6786	0.0251876	0.0265611	0.00175229
		replicate 2	42.5732		0.0285346
		replicate 3	42.7095		0.0259613
Col-input	Poll C1	replicate 1	25.7109	25.6251
		replicate 2	25.4898
		replicate 3	25.6747
dsp1-1-input	Poll C1	replicate 1	24.3967	24.2171
		replicate 2	24.1597
		replicate 3	24.0949
Col	Poll C1	replicate 1	32.9907	32.573	0.00606395	0.00837643	0.00269276
		replicate 2	32.0885		0.0113327
		replicate 3	32.64		0.00773259
Col-0 w/o Ab	Poll C1	replicate 1	33.824	34.1821	0.00340322	0.00269806	0.000611623
		replicate 2	34.3404		0.00237929
		replicate 3	34.382		0.00231168
dsp1-1	Poll C1	replicate 1	31.054	31.3383	0.00874783	0.007288	0.00149593
		replicate 2	31.3036		0.00735778
		replicate 3	31.6572		0.00575841
dsp1-1 w/o Ab	Poll C1	replicate 1	33.1427	33.2449	0.00205652	0.00198111	0.000601369
		replicate 2	32.8374		0.00254121
		replicate 3	33.7547		0.00134559
Fig. 3M	The occupancy of Pol II at various U1a loci in Col and dsp1-1.
Sample	target	replicates	CT	CT mean	Relative quantity	Relative quantity mean	SD
Col-input	U1-USE	replicate 1	26.8311	26.7083
		replicate 2	26.6583
		replicate 3	26.6354
dsp1-1-input	U1-USE	replicate 1	26.0021	25.9453
		replicate 2	25.9917
		replicate 3	25.8422
Col	U1-USE	replicate 1	29.9873	30.0957	0.103014	0.0973477	0.0220643
		replicate 2	29.8157		0.116026
		replicate 3	30.4842		0.0730028
Col-0 w/o Ab	U1-USE	replicate 1	35.353	34.832	0.00249849	0.00374184	0.00132572
		replicate 2	34.3131		0.00513689
		replicate 3	34.83		0.00359015
dsp1-1	U1-USE	replicate 1	30.3923	30.2925	0.0458481	0.049295	0.00496124
		replicate 2	30.1302		0.0549812
		replicate 3	30.3548		0.0470559
dsp1-1 w/o Ab	U1-USE	replicate 1	33.1459	34.39	0.00679861	0.00358097	0.00285949
		replicate 2	34.5249		0.00261387
		replicate 3	35.4992		0.00133044
Col-input	U1-TA	replicate 1	30.9552	30.769
		replicate 2	30.2702
		replicate 3	31.0817
dsp1-1-input	U1-TA	replicate 1	27.7037	27.7422
		replicate 2	27.5805
		replicate 3	27.9424
Col	U1-TA	replicate 1	33.5155	33.7491	0.149011	0.127594	0.0185492
		replicate 2	33.8679		0.116718
		replicate 3	33.8638		0.117051
Col-0 w/o Ab	U1-TA	replicate 1	39.3716	40.4312	0.00257263	0.00174529	0.00124731
		replicate 2	39.5005		0.00235261
		replicate 3	42.4215		0.000310633
dsp1-1	U1-TA	replicate 1	32.6706	32.4223	0.0328388	0.0392894	0.00558714
		replicate 2	32.295		0.0426053
		replicate 3	32.3012		0.0424241
dsp1-1 w/o Ab	U1-TA	replicate 1	39.8102	37.9718	0.000232898	0.0015799	0.00198948
		replicate 2	35.7575		0.00386499
		replicate 3	38.3478		0.000641813
Col-input	U1-RNA	replicate 1	29.2414	29.4372
		replicate 2	29.5601
		replicate 3	29.5101
dsp1-1-input	U1-RNA	replicate 1	27.708	27.2759
		replicate 2	26.9104
		replicate 3	27.2092
Col	U1-RNA	replicate 1	32.9622	32.8459	0.0868738	0.094315	0.00645519
		replicate 2	32.7823		0.0984117
		replicate 3	32.7933		0.0976594
Col-0 w/o Ab	U1-RNA	replicate 1	38.7489	39.1478	0.00157364	0.00125759	0.000451232
		replicate 2	38.8587		0.00145832
		replicate 3	39.8358		0.000740827
dsp1-1	U1-RNA	replicate 1	31.7382	31.7057	0.0453636	0.0464278	0.00212473
		replicate 2	31.7483		0.0450455
		replicate 3	31.6307		0.0488744
dsp1-1 w/o Ab	U1-RNA	replicate 1	37.3203	37.8131	0.000946981	0.000726877	0.000308176
		replicate 2	37.461		0.000858978
		replicate 3	38.658		0.000374672
Col-input	U1-3'box	replicate 1	35.3357	34.6127
		replicate 2	34.395
		replicate 3	34.1074
dsp1-1-input	U1-3'box	replicate 1	34.1711	34.8564
		replicate 2	35.5423
		replicate 3	34.8556
Col	U1-3'box	replicate 1	38.909	38.4928	0.0508956	0.0692729	0.0159693
		replicate 2	38.3089		0.077149
		replicate 3	38.2606		0.0797743
Col-0 w/o Ab	U1-3'box	replicate 1	41.2981	40.8649	0.00971579	0.0136855	0.00499688
		replicate 2	40.9882		0.012044
		replicate 3	40.3082		0.0192966
dsp1-1	U1-3'box	replicate 1	39.2211	38.9971	0.0485385	0.0600618	0.0260499
		replicate 2	38.3321		0.089886
		replicate 3	39.4381		0.041761
dsp1-1 w/o Ab	U1-3'box	replicate 1	41.2556	41.4943	0.0118477	0.0101168	0.00154371
		replicate 2	41.5561		0.00961976
		replicate 3	41.6711		0.00888275
Col-input	u1-DS1	replicate 1	27.1741	27.2943
		replicate 2	27.2001
		replicate 3	27.5089
dsp1-1-input	u1-DS1	replicate 1	22.946	23.112
		replicate 2	23.0979
		replicate 3	23.2923
Col	u1-DS1	replicate 1	32.4095	31.8395	0.0288529	0.0455174	0.019615
		replicate 2	31.1912		0.0671338
		replicate 3	31.918		0.0405654
Col-0 w/o Ab	u1-DS1	replicate 1	33.8791	34.3721	0.0104182	0.00787546	0.00308625
		replicate 2	35.109		0.00444175
		replicate 3	34.1281		0.00876641
dsp1-1	u1-DS1	replicate 1	28.1199	27.6119	0.03108	0.0460262	0.01587
		replicate 2	27.608		0.044317
		replicate 3	27.1079		0.0626817
dsp1-1 w/o Ab	u1-DS1	replicate 1	31.6265	31.8199	0.00273457	0.00242945	0.000502021
		replicate 2	31.6429		0.00270374
		replicate 3	32.1903		0.00185003
Col-input	U1-DS2	replicate 1	27.7956	27.9156
		replicate 2	28.0317
		replicate 3	27.9195
dsp1-1-input	U1-DS2	replicate 1	23.7255	23.6425
		replicate 2	23.4698
		replicate 3	23.7321
Col	U1-DS2	replicate 1	33.46	34.3372	0.0214268	0.0146896	0.00938733
		replicate 2	35.8933		0.00396712
		replicate 3	33.6583		0.018675
Col-0 w/o Ab	U1-DS2	replicate 1	36.7393	38.4341	0.00220687	0.00114057	0.00103834
		replicate 2	37.7674		0.00108217
		replicate 3	40.7955		0.000132664
dsp1-1	U1-DS2	replicate 1	31.5104	32.0901	0.00428071	0.00303225	0.00121602
		replicate 2	32.7195		0.00185151
		replicate 3	32.0404		0.00296453
dsp1-1 w/o Ab	U1-DS2	replicate 1	33.8126	34.1731	0.000867933	0.000739926	0.000336449
		replicate 2	35.0892		0.000358262
		replicate 3	33.6175		0.000993584
PCR reactions were performed in triplicate for each sample, and the enrich levels were normalized to the mean of input for each sample.
Sample spreadsheet of data analysis using the 2-△CT method. △CT = (CT,Gene - CT,mean-input)sample
		Relative quantity mean was used to plot the figure

## Sheet: Fig 4
Fig. 4B	Transcript levels of CPSF73-I in Col and amiRCPSF73-I plants
Sample	target	replicates	CT	CT mean	Relative quantity	Relative quantity mean	SD	Relative to Col	Relative quantity SD
Col	UBQ	replicate 1	26.1446	26.1035
		replicate 2	26.1408
		replicate 3	26.0252
Col	CPSF73-I	replicate 1	25.7509	25.9455	1.27692	1.16756	0.399702	1	0.342339
		replicate 2	25.5174		1.5012
		replicate 3	26.5683		0.724565
T1	UBQ	replicate 1	22.3625	22.5381
		replicate 2	22.6251
		replicate 3	22.6267
T1	CPSF73-I	replicate 1	24.8714	24.8178	0.19843	0.206325	0.015601	0.176714	0.013362
		replicate 2	24.6947		0.224295
		replicate 3	24.8874		0.196249
T3	UBQ	replicate 1	23.3026	23.347
		replicate 2	23.3401
		replicate 3	23.3984
T3	CPSF73-I	replicate 1	25.2932	25.4626	0.259497	0.233049	0.0387855	0.199603	0.0332192
		replicate 2	25.3405		0.251125
		replicate 3	25.7542		0.188525
T5	UBQ	replicate 1	24.4546	24.4131
		replicate 2	24.3083
		replicate 3	24.4763
T5	CPSF73-I	replicate 1	25.954	26.0625	0.343651	0.321088	0.0458586	0.275007	0.0392772
		replicate 2	25.9223		0.351294
		replicate 3	26.311		0.268319
Fig. 4D	Expression levels of pre-U2.3 in Col and amiRCPSF73-I plants
Sample	target	replicates	CT	CT mean	Relative quantity	Relative quantity mean	SD	Relative to Col	Relative quantity SD
Col	UBQ	replicate 1	21.5043	21.2225
		replicate 2	21.1304
		replicate 3	21.0328
Col	pre-U2.3	replicate 1	31.308	31.3945	0.000920362	0.000869716	8.55818e-05	1	0.098402
		replicate 2	31.5637		0.000770905
		replicate 3	31.3119		0.00091788
T1	UBQ	replicate 1	23.8552	23.6935
		replicate 2	23.7177
		replicate 3	23.5075
T1	pre-U2.3	replicate 1	28.7982	28.9329	0.0290618	0.0265995	0.00313877	30.5841	3.60896
		replicate 2	28.8689		0.0276714
		replicate 3	29.1316		0.0230651
Col	UBQ	replicate 1	20.5901	20.3792
		replicate 2	20.2837
		replicate 3	20.2637
Col	pre-U2.3	replicate 1	44	43.7091	7.75217e-08	9.89941e-08	3.71913e-08	1	0.375692
		replicate 2	43.1274		1.41939e-07
		replicate 3	44		7.75217e-08
T3	UBQ	replicate 1	20.5329	20.3096
		replicate 2	20.1933
		replicate 3	20.2025
T3	pre-U2.3	replicate 1	40.6829	41.0842	7.36231e-07	5.72758e-07	1.60827e-07	5.78577	1.62461
		replicate 2	41.0589		5.67325e-07
		replicate 3	41.5109		4.14716e-07
T5	UBQ	replicate 1	22.036	21.3953
		replicate 2	21.1047
		replicate 3	21.0453
T5	pre-U2.3	replicate 1	41.3174	41.2052	1.00659e-06	1.17837e-06	5.8399e-07	11.9034	5.89924
		replicate 2	41.8424		6.99525e-07
		replicate 3	40.4558		1.82898e-06
Fig. 4E	Expression levels of pre-U2.3 in Col, amiRCPSF73-I and amiRCPSF73-I-R plants
Sample	target	replicates	CT	CT mean	Relative quantity	Relative quantity mean	SD	Relative to Col	Relative quantity SD
cpsf73-I	UBQ	replicate 1	24.0437	23.6025
		replicate 2	23.5396
		replicate 3	23.2241
cpsf73-I-R	UBQ	replicate 1	24.3234	24.5555
		replicate 2	24.6985
		replicate 3	24.6445
Col	UBQ	replicate 1	24.1662	24.0074
		replicate 2	23.9821
		replicate 3	23.874
cpsf73-I	pre-U2.3	replicate 1	29.2317	28.9864	0.0202034	0.0241618	0.0039023	6.56398	1.06013
		replicate 2	28.9668		0.0242766
		replicate 3	28.7606		0.0280054
cpsf73-I-R	pre-U2.3	replicate 1	32.6175	31.9677	0.00374192	0.00615569	0.0021227	1.6723	0.576668
		replicate 2	31.7152		0.00699363
		replicate 3	31.5705		0.00773152
Col	pre-U2.3	replicate 1	32.1289	32.0946	0.00359085	0.00368097	0.000206292	1	0.0560429
		replicate 2	32.1515		0.00353506
		replicate 3	32.0035		0.00391699
PCR reactions were performed in triplicate for each sample, and the expression levels were normalized to the mean of internal control （UBQ）for each sample. The relative fold was calculated against the wild type plant (Col).
Sample spreadsheet of data analysis using the 2-△△CT method. △△CT = (CT,Gene - CT,mean-UBQ)sample - (CT,Gene - CT,mean-UBQ)Col
											Relative to Col was used to plot the figure
Fig. 4F	The occupancy of CFPSF73-I at the U2.3 locus
Sample	target	replicates	CT	CT mean	Relative quantity	Relative quantity mean	SD
GFP-CPSF73-I-input	U2-USE	replicate 1	21.0202	20.9493
		replicate 2	20.9215
		replicate 3	20.9062
GFP-CPSF73-I	U2-USE	replicate 1	31.4876	31.795	0.000672443	0.000574535	0.00021162
		replicate 2	31.3901		0.00071947
		replicate 3	32.5072		0.00033169
GFP-CPSF73-I w/o ab	U2-USE	replicate 1	34.1535	33.3631	0.000105962	0.000196003	7.79825e-05
		replicate 2	32.9731		0.000240144
		replicate 3	32.9626		0.000241902
GFP-CPSF73-I-input	U2-TA	replicate 1	21.3846	21.2987
		replicate 2	21.2557
		replicate 3	21.2557
GFP-CPSF73-I	U2-TA	replicate 1	32.6717	32.6064	0.000377034	0.000395134	2.83651e-05
		replicate 2	32.4894		0.000427825
		replicate 3	32.6583		0.000380544
GFP-CPSF73-I w/o ab	U2-TA	replicate 1	35.4306	34.7488	5.57017e-05	9.44548e-05	3.57192e-05
		replicate 2	34.2523		0.000126059
		replicate 3	34.5634		0.000101604
GFP-CPSF73-I-input	U2-RNA	replicate 1	22.7086	22.6492
		replicate 2	22.5383
		replicate 3	22.7006
GFP-CPSF73-I	U2-RNA	replicate 1	32.3481	32.4589	0.00120316	0.00113556	0.000259779
		replicate 2	32.1768		0.00135486
		replicate 3	32.8517		0.000848665
GFP-CPSF73-I w/o ab	U2-RNA	replicate 1	34.7808	34.7504	0.000222853	0.000235422	7.50468e-05
		replicate 2	35.1931		0.000167454
		replicate 3	34.2772		0.00031596
GFP-CPSF73-I-input	U2-3'box	replicate 1	22.1019	21.745
		replicate 2	21.7164
		replicate 3	21.4167
GFP-CPSF73-I	U2-3'box	replicate 1	31.0888	31.1603	0.00153903	0.00146619	8.34274e-05
		replicate 2	31.141		0.00148435
		replicate 3	31.2512		0.00137517
GFP-CPSF73-I w/o ab	U2-3'box	replicate 1	34.3968	33.6857	0.000155388	0.000286447	0.000175582
		replicate 2	33.9083		0.000218011
		replicate 3	32.7519		0.000485942
PCR reactions were performed in triplicate for each sample, and the enrich levels were normalized to the mean of input for each sample.
Sample spreadsheet of data analysis using the 2-△CT method. △CT = (CT,Gene - CT,mean-input)sample
	Relative quantity means were used to plot the figure

## Sheet: Fig 5
Fig. 5F	The accumulation of pre-U2.3 snRNAs in various genotypes
Sample	target	replicates	CT	CT mean	Relative quantity	Relative quantity mean	SD	Relative to Col	Relative quantity SD
Col	UBQ	UBQ	19.5525	19.6284
		UBQ	19.6406
		UBQ	19.6923
Col	Pre-U2.3	Pre-U2.3	30.1735	30.2141	0.000669293	0.000657349	0.000112697	1	0.171442
		Pre-U2.3	29.9833		0.000763598
		Pre-U2.3	30.4855		0.000539156
dsp3-1	UBQ	UBQ	21.0657	21.2389
		UBQ	21.2277
		UBQ	21.4233
dsp3-1	Pre-U2.3	Pre-U2.3	27.697	28.0028	0.0113741	0.00950905	0.00276913	14.4658	4.21257
		Pre-U2.3	27.7683		0.0108258
		Pre-U2.3	28.5431		0.00632724
dsp1-1	UBQ	UBQ	18.1705	18.1229
		UBQ	17.9868
		UBQ	18.2113
dsp1-1	Pre-U2.3	Pre-U2.3	23.3016	23.4236	0.0276096	0.0254803	0.00283695	38.7623	4.31574
		Pre-U2.3	23.3568		0.0265716
		Pre-U2.3	23.6123		0.0222598
Fig. 5G	The accumulation of pre-U2.3 snRNAs in amiRDSP4
Sample	target	replicates	CT	CT mean	Relative quantity	Relative quantity mean	SD	Relative to Col	Relative quantity SD
Col	UBQ	replicate 1	20.0878	20.1031	0.0697675
		replicate 2	20.1792
		replicate 3	20.0422
T2	UBQ	replicate 1	21.4193	21.3792	0.0824448
		replicate 2	21.2844
		replicate 3	21.434
T3	UBQ	replicate 1	22.4608	22.4238	0.0438207
		replicate 2	22.4351
		replicate 3	22.3754
T6	UBQ	replicate 1	23.4358	23.2845	0.16903
		replicate 2	23.3155
		replicate 3	23.1021
Col	pre-U2.3	replicate 1	30.4573	30.1246	0.000763951	0.000974509	0.000182428	1	0.187199
		replicate 2	29.9653		0.00107442
		replicate 3	29.951		0.00108515
T2	pre-U2.3	replicate 1	27.7342	27.7968	0.0122168	0.0117301	0.00104331	12.0369	1.0706
		replicate 2	27.708		0.0124411
		replicate 3	27.9482		0.0105324
T3	pre-U2.3	replicate 1	30.2839	29.9873	0.00430396	0.00534832	0.000979651	5.48822	1.00528
		replicate 2	29.7464		0.00624694
		replicate 3	29.9317		0.00549407
T6	pre-U2.3	replicate 1	30.5545	30.9368	0.00647908	0.00516896	0.00164491	5.30417	1.68793
		replicate 2	30.7381		0.00570486
		replicate 3	31.5178		0.00332293
PCR reactions were performed in triplicate for each sample, and the expression levels were normalized to the mean of internal control （UBQ）for each sample. The relative fold was calculated against the wild type plant (Col).
Sample spreadsheet of data analysis using the 2-△△CT method. △△CT = (CT,Gene - CT,mean-UBQ)sample - (CT,Gene - CT,mean-UBQ)Col
											Relative to Col was used to plot the figure
Fig. 5I	Quantification of mature U2.3 snRNA production in various genotypes
	sample	replicate 1	replicate 2	replicate 3		reletive signal (set Col level as 1)				mean	SD
	dsp2	3.90229	replicate 1	2.78995		0.644507	1.05036	0.918916		0.871259	0.207079
	dsp3-1	1.79858	0.795544	1.36949		0.297055	0.540978	0.451066		0.4297	0.123357
	dsp1-1	1.43733	0.640639	1.00081		0.237391	0.435641	0.329633		0.334222	0.0992045		Mean was used to plot the figure
	dsp4	1.9356	0.621859	1.02807		0.319686	0.42287	0.338613		0.360389	0.0549309
	cpsf73-I	2.20686	1.01074	1.14406		0.364487	0.687314	0.376815		0.476206	0.182929
	col	6.05469	1.47057	3.03613		1	1	1		1	1.57597e-15
Fig. 5K and 5L	Quantification of ~190 and ~240 nt cleavage products generated in various mutants relative to their levels in Col.
	Sample	Band	repeat1	repeat2		relative to input			relative to Col			reletive signal			mean	SD
	dsp2	~190	1.03682e+06	331888		2.88123	0.859232		1.97074	0.806226		1.462	1.06575		1.26387	0.280195
		~240	372767	137312		1.03588	0.355491		0.803915	0.46674		1.28854	0.761646		1.02509	0.372572
		input	359855	386261
	dsp1-1	~190	726991	343967		1.99716	0.731174		1.97074	0.806226		1.0134	0.906909		0.960156	0.0753028
		~240	339433	174251		0.932476	0.370406		0.803915	0.46674		1.15992	0.793603		0.976761	0.259024
		input	364013	470431
	dsp3-1	~190	917651	487112		2.47251	1.14071		1.97074	0.806226		1.25461	1.41488		1.33474	0.11333
		~240	396255	222558		1.06766	0.521184		0.803915	0.46674		1.32808	1.11665		1.22236	0.149507
		input	371142	427024
	dsp4	~190	602809	541524		1.91362	1.15527		1.97074	0.806226		0.971015	1.43294		1.20198	0.326628
		~240	309449	300705		0.982347	0.641516		0.803915	0.46674		1.22195	1.37446		1.29821	0.107839
		input	315010	468742
	cpsf73-I	~190	522165	254429		1.22689	0.502699		1.97074	0.806226		0.622554	0.623521		0.623038	0.000683751
		~240	139831	115589		0.328551	0.22838		0.803915	0.46674		0.408688	0.48931		0.448999	0.057008
		input	425599	506127
	Col	~190	935233	484011		1.97074	0.806226		1.97074	0.806226		1	1		1
		~240	381505	280203		0.803915	0.46674		0.803915	0.46674		1	1		1
		input	474558	600342
		Mean was used to plot the figure

## Sheet: S 1
Fig. S1G	The accumulation of pre-U2.3 snRNAs in various genotypes
Sample	target	replicates	CT	CT mean	Relative quantity	Relative quantity mean	SD	Relative to Col	Relative quantity SD
Col	UBQ	replicate 1	17.3689	17.197	0.167725
		replicate 2	17.0338
		replicate 3	17.1883
dsp1-1	UBQ	replicate 1	20.2813	20.6866	0.364659
		replicate 2	20.988
		replicate 3	20.7906
DSP1/dsp1-1	UBQ	replicate 1	16.7096	17.0123	0.262559
		replicate 2	17.1791
		replicate 3	17.1481
dsp1-1/dsp1-2	UBQ	replicate 1	20.1443	20.1217	0.0461667
		replicate 2	20.0686
		replicate 3	20.1523
Col	pre-U2.3	replicate 1	43.0291	41.688	1.67395e-08	5.07982e-08	3.02257e-08	1	0.595016
		replicate 2	40.8765		7.44305e-08
		replicate 3	41.1583		6.12246e-08
dsp1-1	pre-U2.3	replicate 1	40.8108	40.6664	8.74992e-07	9.83685e-07	2.29076e-07	19.3646	4.50953
		replicate 2	40.2999		1.24687e-06
		replicate 3	40.8884		8.2919e-07
DSP1/dsp1-1	pre-U2.3	replicate 1	39.1144	39.5127	2.22128e-07	1.72891e-07	4.74316e-08	3.40348	0.933726
		replicate 2	39.9153		1.27499e-07
		replicate 3	39.5084		1.69045e-07
dsp1-1/dsp1-2	pre-U2.3	replicate 1	39.2184	39.5245	1.78369e-06	1.46049e-06	2.86199e-07	28.7508	5.63403
		replicate 2	39.6112		1.35861e-06
		replicate 3	39.7439		1.23917e-06
PCR reactions were performed in triplicate for each sample, and the expression levels were normalized to the mean of internal control （UBQ）for each sample. The relative fold was calculated against the wild type plant (Col).
Sample spreadsheet of data analysis using the 2-△△CT method. △△CT = (CT,Gene - CT,mean-UBQ)sample - (CT,Gene - CT,mean-UBQ)Col
	Relative to Col was used to plot the figure

## Sheet: S 4
Fig. S4D	Transcript levels of CPSF73-II in Col and amiRCPSF73-II plants
Sample	target	replicates	CT	CT mean	CT SD	Relative quantity	Relative to Col	Relative quantity SD
Col	UBQ	replicate 1	19.9755	19.912	0.0774928	1
		replicate 2	19.8256
		replicate 3	19.9349
T2	UBQ	replicate 1	19.884	19.8478	0.0330101	1
		replicate 2	19.8194
		replicate 3	19.8398
T4	UBQ	replicate 1	19.8915	19.922	0.0579547	1
		replicate 2	19.8857
		replicate 3	19.9889
T5	UBQ	replicate 1	19.6199	19.536	0.157867	1
		replicate 2	19.6342
		replicate 3	19.3539
Col	CPSF73-II	replicate 1	25.9151	25.7243	0.265041	0.0177958	1	0.191389
		replicate 2	25.8362
		replicate 3	25.4217
T2	CPSF73-II	replicate 1	27.1043	27.1372	0.116678	0.00639212	0.359193	0.0282978
		replicate 2	27.2669
		replicate 3	27.0406
T4	CPSF73-II	replicate 1	26.9986	27.0241	0.0587274	0.00727914	0.409037	0.0162869
		replicate 2	27.0912
		replicate 3	26.9823
T5	CPSF73-II	replicate 1	26.2135	26.1641	0.0432458	0.0101097	0.568094	0.0167048
		replicate 2	26.1329
		replicate 3	26.146
Fig. S4F	Expression levels of pre-U2.3 in Col and amiRCPSF73-II plants
Sample	target	replicates	CT	CT mean	CT SD	Relative quantity	Relative to Col	Relative quantity SD
Col	UBQ	replicate 1	19.9755	19.912	0.0774928	1
		replicate 2	19.8256
		replicate 3	19.9349
T2	UBQ	replicate 1	19.884	19.8478	0.0330101	1
		replicate 2	19.8194
		replicate 3	19.8398
T4	UBQ	replicate 1	19.8915	19.922	0.0579547	1
		replicate 2	19.8857
		replicate 3	19.9889
T5	UBQ	replicate 1	19.6199	19.536	0.157867	1
		replicate 2	19.6342
		replicate 3	19.3539
Col	pre-U2	replicate 1	39.9053	39.391	0.447863	1.36848e-06	1	0.280187
		replicate 2	39.1806
		replicate 3	39.0871
T2	pre-U2	replicate 1	40.4685	40.1584	0.463916	7.68928e-07	0.561884	0.194266
		replicate 2	40.3816
		replicate 3	39.6251
T4	pre-U2	replicate 1	39.2899	39.0025	0.467737	1.80386e-06	1.31815	0.461126
		replicate 2	39.2549
		replicate 3	38.4628
T5	pre-U2	replicate 1	41.0353	40.6698	2.26211	4.34602e-07	0.31758	0.867343
		replicate 2	42.727
		replicate 3	38.2472
Fig. S4G	Transcript levels of CPSF100 in Col and amiRCPSF100 plants
Sample	target	replicates	CT	CT mean	CT SD	Relative quantity	Relative to Col	Relative quantity SD
Col	UBQ	replicate 1	22.7359	22.6905	0.0457728	1
		replicate 2	22.6913
		replicate 3	22.6443
T3	UBQ	replicate 1	21.828	21.8123	0.0558344	1
		replicate 2	21.7503
		replicate 3	21.8586
T4	UBQ	replicate 1	20.9958	20.9423	0.0481231	1
		replicate 2	20.9025
		replicate 3	20.9287
T7	UBQ	replicate 1	23.1369	23.0677	0.064648	1
		replicate 2	23.0572
		replicate 3	23.0089
Col	CPSF100	replicate 1	25.8482	25.8094	0.0357776	0.115113	1	0.0247088
		replicate 2	25.7777
		replicate 3	25.8022
T3	CPSF100	replicate 1	25.8279	25.999	0.159343	0.0549129	0.477035	0.0535277
		replicate 2	26.0261
		replicate 3	26.1431
T4	CPSF100	replicate 1	24.7609	24.8546	0.111891	0.0664168	0.576971	0.0441401
		replicate 2	24.8245
		replicate 3	24.9785
T7	CPSF100	replicate 1	26.9304	27.0072	0.168663	0.0651763	0.566194	0.064237
		replicate 2	27.2006
		replicate 3	26.8905
Fig. S4H	Expression levels of pre-U2.3 in Col and amiRCPSF100 plants
Sample	target	replicates	CT	CT mean	Relative quantity	Relative quantity mean	SD	Relative to Col	Relative quantity SD
Col	UBQ	replicate 1	21.5043	21.2225	0.248848
		replicate 2	21.1304
		replicate 3	21.0328
T3	UBQ	replicate 1	21.6671	21.5711	0.090697
		replicate 2	21.5592
		replicate 3	21.4869
T4	UBQ	replicate 1	19.603	19.2152	0.335943
		replicate 2	19.0129
		replicate 3	19.0297
T7	UBQ	replicate 1	21.8689	21.7691	0.0870195
		replicate 2	21.7091
		replicate 3	21.7293
Col	pre-U2	replicate 1	31.308	31.3945	0.000920362	0.000869716	8.55818e-05	1	0.098402
		replicate 2	31.5637		0.000770905
		replicate 3	31.3119		0.00091788
T3	pre-U2	replicate 1	31.6074	31.6586	0.000952287	0.000932447	0.000190111	1.07213	0.21859
		replicate 2	31.3839		0.00111186
		replicate 3	31.9846		0.000733194
T4	pre-U2	replicate 1	29.1567	29.7364	0.00101696	0.000711006	0.000267866	0.817516	0.307992
		replicate 2	29.9244		0.000597328
		replicate 3	30.128		0.000518727
T7	pre-U2	replicate 1	31.4104	31.1417	0.0012522	0.00156586	0.000547098	1.80042	0.629054
		replicate 2	30.599		0.00219759
		replicate 3	31.4155		0.00124778
PCR reactions were performed in triplicate for each sample, and the expression levels were normalized to the mean of internal control （UBQ）for each sample. The relative fold was calculated against the wild type plant (Col).
Sample spreadsheet of data analysis using the 2-△△CT method. △△CT = (CT,Gene - CT,mean-UBQ)sample - (CT,Gene - CT,mean-UBQ)Col
	Relative to Col was used to plot the figure.

## Sheet: S 5
Fig. S5H	Transcript levels of DSP2 in Col and amiRDSP2 plants
Sample	target	replicates	CT	CT mean	Relative quantity	Relative quantity mean	SD	Relative to Col	Relative quantity SD
Col	UBQ	replicate 1	23.7135	23.6091	0.11856
		replicate 2	23.6335
		replicate 3	23.4802
T2	UBQ	replicate 1	22.8898	22.9664	0.109472
		replicate 2	23.0918
		replicate 3	22.9176
T4	UBQ	replicate 1	24.6471	24.4944	0.136783
		replicate 2	24.453
		replicate 3	24.3831
T5	UBQ	replicate 1	24.3212	24.207	0.16058
		replicate 2	24.2763
		replicate 3	24.0234
Col	DSP2	replicate 1	27.2084	27.3198	0.0825111	0.0769119	0.010775	1	0.140095
		replicate 2	27.1871		0.0837345
		replicate 3	27.5639		0.0644901
T2	DSP2	replicate 1	29.0525	29.1528	0.0147196	0.0137497	0.000887785	0.178771	0.0115429
		replicate 2	29.2343		0.0129772
		replicate 3	29.1717		0.0135522
T4	DSP2	replicate 1	29.2978	29.4273	0.0358128	0.0331036	0.005806	0.430409	0.075489
		replicate 2	29.7356		0.0264381
		replicate 3	29.2484		0.0370597
T5	DSP2	replicate 1	28.9236	29.036	0.0380328	0.0352394	0.00247058	0.458179	0.0321222
		replicate 2	29.1135		0.0333411
		replicate 3	29.0708		0.0343443
Fig. S5I	Transcript levels of DSP4 in Col and amiRDSP4 plants
Sample	target	replicates	CT	CT mean	Relative quantity	Relative quantity mean	SD	Relative to Col	Relative quantity SD
Col	UBQ	replicate 1	22.4608	22.4238	0.0438207
		replicate 2	22.4351
		replicate 3	22.3754
T2	UBQ	replicate 1	20.637	20.5204	0.142141
		replicate 2	20.362
		replicate 3	20.5621
T3	UBQ	replicate 1	20.0878	20.1031	0.0697675
		replicate 2	20.1792
		replicate 3	20.0422
T6	UBQ	replicate 1	21.4193	21.3792	0.0824448
		replicate 2	21.2844
		replicate 3	21.434
Col	DSP4	replicate 1	27.2179	27.2726	0.036042	0.0352674	0.00759425	1	0.215334
		replicate 2	26.982		0.0424446
		replicate 3	27.6179		0.0273155
T2	DSP4	replicate 1	26.4157	26.3986	0.0168002	0.0170021	0.000264862	0.482092	0.00751011
		replicate 2	26.3733		0.017302
		replicate 3	26.4068		0.0169041
T3	DSP4	replicate 1	26.7023	26.6092	0.0103143	0.0110364	0.00108749	0.312934	0.0308355
		replicate 2	26.4498		0.0122871
		replicate 3	26.6755		0.0105077
T6	DSP4	replicate 1	26.8979	26.8692	0.0218131	0.0223915	0.00309364	0.634906	0.0877195
		replicate 2	27.0502		0.0196278
		replicate 3	26.6594		0.0257335
Fig. S5J	Expression levels of pre-U2.3 in Col and amiRDSP2 plants
Sample	target	replicates	CT	CT mean	Relative quantity	Relative quantity mean	SD	Relative to Col	Relative quantity SD
Col	UBQ	replicate 1	20.5901	20.3792	0.182947
		replicate 2	20.2837
		replicate 3	20.2637
T2	UBQ	replicate 1	19.6715	19.4511	0.19102
		replicate 2	19.3347
		replicate 3	19.3469
T4	UBQ	replicate 1	19.6785	19.3715	0.289768
		replicate 2	19.3332
		replicate 3	19.1028
T5	UBQ	replicate 1	20.779	20.7231	0.048539
		replicate 2	20.6988
		replicate 3	20.6915
Col	pre-U2	replicate 1	44	43.7091	7.75217e-08	9.89941e-08	3.71913e-08	1	0.375692
		replicate 2	43.1274		1.41939e-07
		replicate 3	44		7.75217e-08
T2	pre-U2	replicate 1	43.5938	42.9128	5.39888e-08	9.10752e-08	3.21694e-08	0.920007	0.324963
		replicate 2	42.5963		1.07796e-07
		replicate 3	42.5483		1.1144e-07
T4	pre-U2	replicate 1	42.7036	43.8518	9.46963e-08	5.64872e-08	4.09313e-08	0.570612	0.413472
		replicate 2	45.5365		1.32907e-08
		replicate 3	43.327		6.14745e-08
T5	pre-U2	replicate 1	44.9722	46.0042	5.01534e-08	2.85197e-08	1.92419e-08	0.288095	0.194374
		replicate 2	46.1552		2.20885e-08
		replicate 3	46.8852		1.3317e-08
PCR reactions were performed in triplicate for each sample, and the expression levels were normalized to the mean of internal control （UBQ）for each sample. The relative fold was calculated against the wild type plant (Col).
Sample spreadsheet of data analysis using the 2-△△CT method. △△CT = (CT,Gene - CT,mean-UBQ)sample - (CT,Gene - CT,mean-UBQ)Col
	Relative to Col was used to plot the figure
